# Supplementary material for: Membrane-mediated interaction of non-conventional snake three-finger toxins with nicotinic acetylcholine receptors
Source: Commun Biol. 2022 Dec 7;5:1344. doi: 10.1038/s42003-022-04308-6 (PMC9729238; doi:10.1038/s42003-022-04308-6)
Supplement: Supplementary file 4 — Supplementary Data 1 [file 42003_2022_4308_MOESM4_ESM.xlsx]

## Sheet: Data to Fig 3b
Residue	attenuation	Experimental Error
1	0.679836	0.0994936
2	0.449775	0.0322444
3	0.573544	0.0399652
4	0.342466	0.0311275
5	0.553777	0.0289119
6	0.506122	0.0242103
8	0.574376	0.0260621
9	0.320386	0.0343824
10	0.621005	0.0148127
11	0.686275	0.0127219
13	0.604104	0.0159756
14	0.426552	0.0156298
15	0.47002	0.0267025
16	0.417117	0.0214312
17	0.588324	0.0296114
18	0.565776	0.0708898
19	0.727389	0.0263193
20	0.837115	0.661963
22	0.484223	0.0454691
23	0.640597	0.0365631
24	0.459488	0.0401896
25	0.556789	0.02971
26	0.329134	0.0333399
27	0.364969	0.0390063
28	0.239462	0.031665
30	0.426315	0.0196788
32	0.490859	0.0701198
34	0.374981	0.0637342
36	0.654834	0.0130172
39	0.40887	0.0435142
40	0.514706	0.0341296
41	0.472421	0.0273562
42	0.507561	0.0328278
43	0.630777	0.0343673
44	0.427659	0.0255371
45	0.624761	0.0216711
46	0.555045	0.0367701
48	0.746182	0.0155464
49	0.496034	0.0108831
50	0.523854	0.0351142
52	0.519408	0.0467475
53	0.589779	0.0202124
54	0.500132	0.0354729
56	0.625661	0.0221169
57	0.399811	0.0150573
58	0.678428	0.0183696
59	0.519093	0.0173934
60	0.62819	0.0190209
61	0.472736	0.00940717
62	0.336737	0.0377901
63	0.462175	0.0140281
64	0.789004	0.0271137
65	0.621605	0.0170869

## Sheet: Data to Fig 3d
	Pfree
[Lipids]/[WTX], mol/mol	N1	N2	N3	MEAN	SD	SEM
WTX WT
0	1	1	1	1	0	0
16	0.717	0.857	0.697	0.757	0.088	0.051
33	0.545	0.69	0.447	0.561	0.123	0.071
99	0.186	0.322	0.182	0.23	0.08	0.047
165	0.115	0.166	0.067	0.116	0.05	0.029
231	0.086	0.097	0.016	0.067	0.044	0.026
330	0.048	0.066	0.004	0.04	0.032	0.019
WTX[K13A]
0	1	1	1	1	0	0
38	0.519	0.699	0.504	0.574	0.109	0.063
115	0.266	0.377	0.211	0.285	0.085	0.049
192	0.185	0.233	0.095	0.171	0.071	0.041
269	0.093	0.18	0.068	0.114	0.059	0.034
385	0.078	0.175	0.044	0.099	0.068	0.04
WTX[R18A]
0	1	1	1	1	0	0
32	0.67	0.747	0.61	0.676	0.069	0.04
97	0.451	0.505	0.344	0.433	0.082	0.048
162	0.277	0.382	0.242	0.3	0.073	0.042
227	0.194	0.312	0.174	0.227	0.075	0.044
324	0.174	0.198	0.083	0.152	0.061	0.036
WTX[R18A,E21A]
0	1	1	1	1	0	0
12	0.949	0.987	0.931	0.955	0.029	0.017
24	0.905	0.952	0.891	0.916	0.033	0.019
48	0.818	0.867	0.749	0.811	0.06	0.035
96	0.611	0.731	0.589	0.644	0.077	0.044
144	0.548	0.594	0.424	0.522	0.088	0.051
336	0.307	0.32	0.196	0.274	0.069	0.04
432	0.201	0.304	0.179	0.228	0.067	0.039

## Sheet: Data to Fig 6a
	a-Bgtx-TRITC + a-Bgtx
Lg[Compund], M	N1	N2	N3	N4	N5	MEAN	SD	SEM
-11	10863	10759	17764	16542	13158	13817.2	3221.65	1440.77
-10	13262	14651	16863	17116	16788	15736	1701.41	760.892
-9.5	17627	10779	17687	18740	18607	16688	3342.5	1494.81
-9	15212	16881	9183	15004	16759	14607.8	3152.21	1409.71
-8.5	8530	10054	11129	7542	5021	8455.2	2363.19	1056.85
-8	5138	2510	2585	2773	2640	3129.2	1127.06	504.035
-7.5	2771	2667	2179	2179	2143	2387.8	304.925	136.367
-7	1401	1286	1561	1021	261	1106	511.786	228.878
-6.5	1401	1434	1082	976	261	1030.8	473.771	211.877

## Sheet: Data to Fig 6b
	N1	N2	N3	N4	N5
Lg[Compund], M	WTX wt					MEAN	SD	SEM
-6.50864	82.4602	88.6015	116.821	89.1091	113.049	98.0081	15.7287	7.0341
-6.20761	99.2263	122.354	87.5018	119.833	110.782	107.939	14.5852	6.52271
-6.03621	87.5018	118.361	65.4234	77.7907	121.186	94.0526	24.7696	11.0773
-5.73283	101.713	101.73	123.115	118.149	105.824	110.106	9.9103	4.43202
-5.55596	103.625	96.7731	101.679	103.625	108.21	102.783	4.12936	1.8467
-5.25493	69.3823	109.479	96.7731	61.2107	95.1151	86.392	20.2503	9.05619
-5.08092	101.671	56.1098	80.7006	70.465	81.0052	77.9903	16.6778	7.45854
-4.77728	70.3804	73.8656	66.7261	59.2312	90.3103	72.1027	11.5344	5.15836
-4.60206	50.4844	45.9165	39.386	48.9449	60.7708	49.1005	7.78854	3.48314
-4.30103	16.9099	23.3643	38.2271	35.2748	20.0652	26.7683	9.45213	4.22712
	WTX 18
-6.50864	107.198	115.893	110.7	124.113	83.4247	108.266	15.2763	6.83175
-6.20761	117.373	127.298	95.3709	98.0138	68.3599	101.283	22.7224	10.1618
-6.03621	79.9955	81.0461	114.499	91.8161	84.8982	90.451	14.2196	6.35918
-5.73283	86.7284	97.3399	85.9752	81.4822	70.2232	84.3498	9.80849	4.38649
-5.55596	68.5978	80.7289	92.6883	90.8382	73.3022	81.2311	10.5627	4.72379
-5.25493	95.8202	106.841	94.7366	93.719	114.109	101.045	9.01444	4.03138
-5.08092	92.8799	95.3643	105.639	90.792	82.982	93.5314	8.20312	3.66855
-4.77728	99.811	93.2433	107.542	88.6842	81.9843	94.2529	9.87461	4.41606
-4.60206	61.6468	49.1325	62.3736	35.0323	35.7856	48.7942	13.3071	5.95113
-4.30103	27.2092	22.8351	28.9271	17.1594	34.246	26.0754	6.44539	2.88247
	WTX 13
-6.50864	104.424	95.0789	98.0326	94.264	92.1251	96.7849	4.76675	2.13176
-6.20761	92.5071	102.336	97.7525	114.329	104.347	102.254	8.14644	3.6432
-6.03621	122.986	86.727	109.949	108.32	76.8219	100.961	18.744	8.38259
-5.73283	97.7779	89.3751	117.792	134.088	131.72	114.151	20.0084	8.94802
-5.55596	84.6136	75.8543	80.9469	93.271	108.854	88.708	12.9317	5.78322
-5.25493	102.03	94.0094	92.3543	93.7038	97.396	95.8988	3.89831	1.74338
-5.08092	90.852	92.1761	83.1112	89.9608	89.0696	89.0339	3.50418	1.56711
-4.77728	83.2895	85.0974	73.9955	61.3658	94.3404	79.6177	12.5001	5.5902
-4.60206	59.4816	50.3913	55.4839	67.808	57.9283	58.2186	6.37144	2.8494
-4.30103	25.6412	43.0834	41.4283	42.7778	21.007	34.7876	10.6104	4.74513
	WTX 18/21
-6.50864	107.767	94.4752	92.2289	118.776	76.0034	97.8502	16.2521	7.26816
-6.20761	93.0828	96.7029	99.1349	120.67	78.9552	97.7091	15.0279	6.72068
-6.03621	105.335	108.083	102.05	116.066	90.6694	104.441	9.28137	4.15075
-5.73283	100.397	98.151	111.016	114.191	81.5542	101.062	12.8542	5.74857
-5.55596	110.886	96.9443	111.053	125.07	103.238	109.438	10.5308	4.70952
-5.25493	93.3613	114.97	92.8415	114.822	85.7127	100.342	13.626	6.09371
-5.08092	107.86	106.765	140.664	122.972	83.2622	112.305	21.2834	9.51825
-4.77728	106.802	115.23	115.583	115.936	88.6273	108.436	11.7105	5.23711
-4.60206	106.858	99.2834	99.896	110.998	64.8461	96.3762	18.2937	8.18119
-4.30103	76.5418	106.561	111.555	81.4985	78.1755	90.8662	16.7953	7.51107
